# Supplementary material for: Full-term low birth weight infants have differentially hypermethylated DNA related to immune system and organ growth: a comparison with full-term normal birth weight infants
Source: BMC Res Notes. 2020 Apr 3;13:199. doi: 10.1186/s13104-020-04961-2 (PMC7126402; doi:10.1186/s13104-020-04961-2)
Supplement: Supplementary file 2 — Additional file 2: Table S1. Maternal and infant characteristics in DNA methylation analysis. [file 13104_2020_4961_MOESM2_ESM.xls]

## Sheet: S_T1-for methy
	Table S1. Maternal and infant characteristics in DNA methylation analysis
					FT-NBWs				FT-LBWs				P value
	Maternal
		Age, year			30.2	±	4.7		35.3	±	1		0.07
		Height, cm			159	±	5.2		162.5	±	5.3		0.36
		Pre-pregnancy body mass index, kg/m2			22.2	±	2.9		17.1	±	1.6		0.0133693
		Gestational weight gain, kg			12.3	±	4.8		9.4	±	2		0.28
	Infants
		Gender, N			M2, F3				M1, F3
		Gestational day, week			39.4	±	0.7		37.9	±	1		0.06
		Birth weight, g			3011	±	7		2344	±	17.8		< 0.001
		Data is represented as n (%) or mean ± standard deviation. P values were determined using Chi-square test for categorical variables and independent student’s t-test for continuous variables. P <.05 was considered significant. Abbreviations: FT-NBW, full-term normal birth weight; FT-LBW, full-term low birth weight; M, male; F, female
